# Supplementary material for: Pan-cancer analysis identifies the correlations of Thymosin Beta 10 with predicting prognosis and immunotherapy response
Source: Front Immunol. 2023 May 18;14:1170539. doi: 10.3389/fimmu.2023.1170539 (PMC10232749; doi:10.3389/fimmu.2023.1170539)
Supplement: Supplementary file 8 [file Table2.xlsx]

## Sheet: Table S2
Table S2 Drug sensitivity analysis for TMSB10
correlation	pvalue	type	label
0.159493	5.50678e-06	Camptothecin	positive
0.205444	1.45996e-08	Vinblastine	positive
0.209406	4.99467e-09	Cisplatin	positive
0.199835	3.47485e-08	Cytarabine	positive
0.176277	1.90948e-11	Docetaxel	positive
0.234199	8.62431e-11	Gefitinib	positive
0.188968	1.96065e-07	Navitoclax	positive
0.335091	2.87497e-21	Vorinostat	positive
0.279078	5.89699e-15	Nilotinib	positive
0.212057	3.72737e-09	Olaparib	positive
0.055	0.707404	Axitinib	non-significant
0.152678	2.36913e-05	AZD7762	positive
-0.0773627	0.461077	SB216763	non-significant
-0.0628528	0.671275	KU-55933	non-significant
0.198912	1.36567e-08	Afatinib	positive
-0.0628157	0.0817153	Staurosporine	non-significant
0.0850949	0.0164678	PLX-4720	positive
-0.171832	0.248127	NU7441	non-significant
0.159297	0.29031	Doramapimod	non-significant
0.256399	9.39294e-13	Wee1 Inhibitor	positive
0.18764	1.59202e-07	Nutlin-3a (-)	positive
0.251622	6.02298e-12	Mirin	positive
0.237646	3.7405e-11	PD173074	positive
-0.245028	0.0969135	ZM447439	non-significant
0.194195	1.31044e-07	Alisertib	positive
-0.152953	0.299328	RO-3306	non-significant
0.196829	3.88289e-08	MK-2206	positive
0.182334	3.75849e-07	Palbociclib	positive
0.0835756	0.0221685	Dactolisib	positive
0.0789044	0.029305	Pictilisib	positive
-0.112142	0.284523	AZD8055	non-significant
0.0625723	0.0767458	PD0325901	non-significant
0.109316	0.00318588	Obatoclax Mesylate	positive
0.13299	0.000158642	5-Fluorouracil	positive
-0.153658	2.17683e-05	Dasatinib	negtive
0.228743	2.08307e-10	Paclitaxel	positive
0.18649	3.67473e-07	Crizotinib	positive
0.129149	0.000420557	Rapamycin	positive
0.354883	8.48754e-24	Sorafenib	positive
-0.226216	0.144656	BI-2536	non-significant
0.197816	1.74951e-08	Irinotecan	positive
0.259226	7.99426e-25	Oxaliplatin	positive
0.0533157	0.144913	BMS-536924	non-significant
0.249408	8.82355e-13	GSK1904529A	positive
-0.156426	0.288354	Tozasertib	non-significant
0.0690404	0.641019	PF-4708671	non-significant
0.180628	9.63912e-07	PRIMA-1MET	positive
0.210756	5.75084e-09	Erlotinib	positive
0.206219	2.05566e-08	Niraparib	positive
0.223597	3.90631e-10	MK-1775	positive
0.242939	3.36585e-11	Dinaciclib	positive
0.143526	7.73681e-05	Gemcitabine	positive
0.136107	0.000179584	Bortezomib	positive
-0.039188	0.791435	GSK269962A	non-significant
0.235441	0.119489	SB505124	non-significant
0.286791	1.0077e-15	Tamoxifen	positive
0.209656	3.1144e-16	Fulvestrant	positive
0.271068	6.611e-15	EPZ004777	positive
0.201726	2.56285e-08	YK-4-279	positive
0.305171	1.24144e-09	Daporinad	positive
0.280481	1.36656e-14	BMS-345541	positive
0.0981274	0.00828266	AZ960	positive
0.130573	0.000352543	Talazoparib	positive
0.128896	0.00049849	XAV939	positive
-0.0658386	0.068396	Trametinib	non-significant
0.188593	1.854e-07	Dabrafenib	positive
0.233225	1.09759e-10	Temozolomide	positive
0.218184	2.84282e-09	AZD5438	positive
0.193718	1.52426e-07	IAP_5620	positive
0.0947429	0.0106451	AZD2014	positive
0.319341	1.19112e-18	AZD1208	positive
0.0298664	0.421671	AZD1332	non-significant
0.260646	9.71234e-13	Ruxolitinib	positive
0.245341	1.97485e-12	Linsitinib	positive
0.172649	2.00531e-06	Epirubicin	positive
0.24756	6.57961e-12	Cyclophosphamide	positive
0.194481	8.4269e-08	Pevonedistat	positive
0.106629	0.00252932	Sapitinib	positive
0.174169	1.6657e-11	Uprosertib	positive
0.186975	3.96685e-07	LCL161	positive
0.214724	2.58591e-09	Lapatinib	positive
0.0568082	0.108149	Luminespib	non-significant
0.175961	5.40338e-07	Alpelisib	positive
0.119137	0.000728579	Taselisib	positive
0.280989	6.02992e-16	EPZ5676	positive
-0.00251192	0.943448	SCH772984	non-significant
0.282417	9.22545e-15	IWP-2	positive
0.280229	1.44597e-14	Leflunomide	positive
0.278059	1.83409e-14	Entinostat	positive
0.112408	0.0692861	OSI-027	non-significant
0.341148	2.9745e-23	LGK974	positive
0.246267	1.72054e-11	VE-822	positive
0.125172	0.000724372	WZ4003	positive
0.21603	4.09452e-09	CZC24832	positive
0.175533	2.37187e-06	AZD5582	positive
0.20816	1.76333e-08	GSK2606414	positive
0.255561	2.73955e-12	PFI3	positive
0.217141	3.39389e-09	PCI-34051	positive
0.315055	3.41423e-18	Wnt-C59	positive
0.162277	1.12812e-05	I-BET-762	positive
0.211569	8.81593e-09	RVX-208	positive
0.097206	0.00877101	OTX015	positive
0.250618	7.59364e-12	GSK343	positive
0.303544	6.12288e-17	ML323	positive
0.0344856	0.353475	Entospletinib	non-significant
0.157218	2.08745e-05	PRT062607	positive
0.133148	0.377701	Ribociclib	non-significant
0.293327	7.14387e-16	AGI-6780	positive
0.30117	1.0933e-16	Picolinici-acid	positive
0.163073	1.02009e-05	AZD5153	positive
0.239998	5.87437e-11	CDK9_5576	positive
0.258952	1.42495e-12	CDK9_5038	positive
0.272714	8.85456e-14	Eg5_9814	positive
-0.0119829	0.747204	ERK_2440	non-significant
0.0353516	0.341512	ERK_6604	non-significant
0.220636	1.86823e-09	IRAK4_4710	positive
0.275415	4.19844e-14	JAK1_8709	positive
0.333735	3.04103e-20	AZD5991	positive
0.209781	1.18162e-08	PAK_5339	positive
0.324917	2.74968e-19	TAF1_5496	positive
0.153514	3.35221e-05	ULK1_4989	positive
0.140128	0.000151945	VSP34_8731	positive
0.0390557	0.293296	Selumetinib	non-significant
0.068791	0.0641334	IGF1R_3801	non-significant
0.133023	0.000325605	JAK_8517	positive
0.244788	9.7664e-12	AZD4547	positive
0.242711	3.85818e-11	Ibrutinib	positive
0.289667	1.68195e-15	Zoledronate	positive
0.113646	0.00216374	Acetalax	positive
0.284124	6.00967e-15	Carmustine	positive
0.187041	3.85698e-07	Topotecan	positive
0.221739	1.54422e-09	Teniposide	positive
0.213429	6.32823e-09	Mitoxantrone	positive
0.133963	2.70678e-07	Dactinomycin	positive
0.197531	8.04407e-08	Fludarabine	positive
0.272666	7.95178e-14	Nelarabine	positive
0.248313	1.4042e-11	Vincristine	positive
0.216383	3.85741e-09	Podophyllotoxin bromide	positive
0.274794	5.21084e-14	Dihydrorotenone	positive
0.255308	2.8828e-12	Gallibiscoquinazole	positive
0.243941	2.69371e-11	Elephantin	positive
0.226253	7.00928e-10	Sinularin	positive
0.296287	3.88811e-16	Sabutoclax	positive
0.301635	9.7638e-17	LY2109761	positive
0.299483	1.64527e-16	OF-1	positive
0.171515	3.35332e-06	MN-64	positive
0.277835	2.46319e-14	KRAS (G12C) Inhibitor-12	positive
0.0936243	0.00938322	MG-132	positive
0.111994	0.00214356	BDP-00009066	positive
0.180223	6.87803e-07	Buparlisib	positive
0.138701	7.26676e-08	Ulixertinib	positive
0.291976	2.89535e-16	Venetoclax	positive
0.236926	5.28593e-11	ABT737	positive
0.205228	1.4795e-08	Afuresertib	positive
0.234602	7.99159e-11	AGI-5198	positive
0.185526	2.73625e-07	AZD3759	positive
0.138748	0.000139335	AZD5363	positive
0.159541	1.14859e-05	AZD6738	positive
0.025878	0.479467	AZD8186	non-significant
0.237965	4.20416e-11	Osimertinib	positive
0.170093	2.84832e-06	Cediranib	positive
0.171021	2.50903e-06	Ipatasertib	positive
0.223056	6.73082e-10	GDC0810	positive
0.0576066	0.118665	GNE-317	non-significant
0.231066	1.55359e-10	GSK2578215A	positive
0.248433	5.34371e-12	I-BRD9	positive
0.164558	5.98351e-06	Telomerase Inhibitor IX	positive
0.286313	1.40301e-15	MIRA-1	positive
0.239541	3.10066e-11	NVP-ADW742	positive
0.317934	4.70154e-19	P22077	positive
0.211859	4.88292e-09	Savolitinib	positive
0.148621	4.43936e-05	UMI-77	positive
0.107248	0.00331672	WIKI4	positive
0.0727052	0.0466907	Sepantronium bromide	positive
0.175125	1.42052e-06	MIM1	positive
0.122595	0.000773066	WEHI-539	positive
0.102032	0.0051894	BPD-00008900	positive
0.119948	0.0010209	Foretinib	positive
0.25447	1.72432e-12	BIBR-1532	positive
0.210254	6.55819e-09	Pyridostatin	positive
0.170306	2.98753e-06	AMG-319	positive
0.21769	1.87832e-09	MK-8776	positive
0.191162	1.4325e-07	Vinorelbine	positive
0.113676	0.00191288	VX-11e	positive
0.251571	3.45144e-12	LJI308	positive
0.178024	1.04233e-06	AZ6102	positive
0.200707	3.50379e-08	GSK591	positive
0.207968	1.10221e-08	VE821	positive
-0.0608233	0.684646	AZD6482	non-significant
0.0878557	0.0166768	AT13148	positive
-0.119521	0.439662	BMS-754807	non-significant
-0.222017	0.133647	JQ1	non-significant
